# Supplementary material for: Temsavir Modulates HIV-1 Envelope Conformation by Decreasing Its Proteolytic Cleavage
Source: Viruses. 2023 May 18;15(5):1189. doi: 10.3390/v15051189 (PMC10221371; doi:10.3390/v15051189)
Supplement: Supplementary file 1 [file viruses-15-01189-s001.zip]

Archive with 1 entries (1 files):
- viruses-2340918-supplementary.pdf
